# Supplementary material for: Development and experimental verification of a genome-scale metabolic model for Corynebacterium glutamicum
Source: Microb Cell Fact. 2009 Aug 3;8:43. doi: 10.1186/1475-2859-8-43 (PMC2728707; doi:10.1186/1475-2859-8-43)
Supplement: Additional file 1 — List of metabolic reactions in the C. glutamicum genome-scale model. The sheet "reactions" contains all the reactions in the C. glutamicum genome-scale model categorized by their metabolic pathway and the sheet "abbreviated metabolites" enlists the abbreviations of the metabolites. [file 1475-2859-8-43-S1.xls]

## Sheet: Reactions
Carbohydrate metabolism				gene name
	glycolysis/gluconeogenesis
		GLUCOKIN-RXN	GLC + ATP --> GLC-6-P + ADP	NCgl2105
		PGLUCISOM-RXN	GLC-6-P <=> FRUCTOSE-6P	NCgl0817	pgi
		6PFRUCTPHOS-RXN	ATP + FRUCTOSE-6P --> FRUCTOSE-16-DIPHOSPHATE + ADP	NCgl1202
		F16BDEPHOS-RXN	FRUCTOSE-16-DIPHOSPHATE + WATER --> FRUCTOSE-6P + Pi + 3 PROTON	NCgl0976
		F16ALDOLASE-RXN	FRUCTOSE-16-DIPHOSPHATE <=> DIHYDROXY-ACETONE-PHOSPHATE + GAP	NCgl2673
		TRIOSEPISOMERIZATION-RXN	DIHYDROXY-ACETONE-PHOSPHATE --> GAP	NCgl1524	tpiA
		GAPOXNPHOSPHN-RXN	GAP + Pi + NAD + 2 PROTON <=> DPG + NADH	NCgl0900
		PHOSGLYPHOS-RXN	G3P + ATP <=> DPG + ADP	NCgl1525	pgk
		3PGAREARR-RXN	G3P <=> 2-PG	NCgl0390
		2PGADEHYDRAT-RXN	2-PG <=> PHOSPHO-ENOL-PYRUVATE + WATER	NCgl0935	eno
		PEPDEPHOS-RXN	PHOSPHO-ENOL-PYRUVATE + ADP --> PYRUVATE + ATP	NCgl2008
		L-LACTATE-DEHYDROGENASE-RXN	NADH + PYRUVATE + PROTON --> NAD + L-LACTATE	NCgl2810	ldh
		PEPSYNTH-RXN	WATER + PYRUVATE + ATP --> Pi + PHOSPHO-ENOL-PYRUVATE + AMP + 3 PROTON	NCgl0528
		MALIC-NADP-RXN	NADP + MAL --> NADPH + CARBON-DIOXIDE + PYRUVATE + PROTON	NCgl2904
		PHOSACETYLTRANS-RXN	Pi + ACETYL-COA + 3 PROTON <=> ACETYL-P + CO-A	NCgl2657	eutD
		ACETATEKIN-RXN	ACETYL-P + ADP --> ACET + ATP + PROTON	NCgl2656
			PYRUVATE + VITAMIN_K_{2} --> ACET + CARBON-DIOXIDE + REDUCED-MENAQUINONE	NCgl2521	poxB
		FHLMULTI-RXN	FORMATE <=> CARBON-DIOXIDE + HYDROGEN-MOLECULE	NCgl0507
			HYDROGEN-MOLECULE + VITAMIN_K_{2} --> REDUCED-MENAQUINONE
	TCA cycle
		PYRUVDEH-RXN	PYRUVATE + CO-A + NAD --> ACETYL-COA + CARBON-DIOXIDE + NADH + PROTON	NCgl2521
		CITSYN-RXN	OXALACETIC_ACID + ACETYL-COA + WATER --> CIT + CO-A	NCgl0630
		ACONITATEDEHYDR-RXN	CIT <=> CIS-ACONITATE + WATER	NCgl1482
		ACONITATEHYDR-RXN	CIS-ACONITATE + WATER <=> threo-d(s)-iso-citrate	NCgl1482
		ISOCITDEH-RXN	threo-d(s)-iso-citrate + NADP <=> NADPH + 2-KETOGLUTARATE + CARBON-DIOXIDE + PROTON	NCgl0634
		2OXOGLUTARATEDEH-RXN	2-KETOGLUTARATE + CO-A + NAD --> SUC-COA + CARBON-DIOXIDE + NADH + PROTON
		SUCCCOASYN-RXN	SUC-COA + ADP + Pi + 3 PROTON --> SUC + CO-A + ATP	NCgl2476
		SUCC-FUM-OXRED-RXN	SUC + FAD_TCA <=> FUM + FADH2_TCA	NCgl0360	sdhA
		R601-RXN	FUM + REDUCED-MENAQUINONE --> SUC + VITAMIN_K_{2}
		FUMHYDR-RXN	MAL <=> FUM + WATER	NCgl0967	fumC
		MALATE-DEH-RXN	MAL + NAD <=> OXALACETIC_ACID + NADH + PROTON	NCgl2297
		ISOCIT-CLEAV-RXN	threo-d(s)-iso-citrate --> GLYOX + SUC	NCgl0096
		MALSYN-RXN	ACETYL-COA + WATER + GLYOX --> MAL + CO-A	NCgl2247
		4.1.1.32-RXN	OXALACETIC_ACID + GTP --> CARBON-DIOXIDE + PHOSPHO-ENOL-PYRUVATE + GDP	NCgl2765
		PEPCARBOX-RXN	PHOSPHO-ENOL-PYRUVATE + WATER + CARBON-DIOXIDE --> Pi + OXALACETIC_ACID + 3 PROTON	NCgl1523
		PYRUVATE-CARBOXYLASE-RXN	HCO3 + PYRUVATE + ATP --> Pi + OXALACETIC_ACID + ADP + 2 PROTON	NCgl0659
			CARBON-DIOXIDE + WATER <=> PROTON + HCO3
	pentose phosphate pathway
		GLU6PDEHYDROG-RXN	GLC-6-P + NADP --> D-6-P-GLUCONO-DELTA-LACTONE + NADPH + PROTON	NCgl1514
		6PGLUCONOLACT-RXN	D-6-P-GLUCONO-DELTA-LACTONE + WATER --> CPD-2961	NCgl1516
		6PGLUCONDEHYDROG-RXN	CPD-2961 + NADP --> RIBULOSE-5P + CARBON-DIOXIDE + NADPH + PROTON	NCgl1396
		RIB5PISOM-RXN	RIBOSE-5P <=> RIBULOSE-5P	NCgl2337
		RIBULP3EPIM-RXN	RIBULOSE-5P <=> XYLULOSE-5-PHOSPHATE	NCgl1536
		1TRANSKETO-RXN	RIBOSE-5P + XYLULOSE-5-PHOSPHATE <=> D-SEDOHEPTULOSE-7-P + GAP	NCgl1512
		TRANSALDOL-RXN	GAP + D-SEDOHEPTULOSE-7-P <=> FRUCTOSE-6P + ERYTHROSE-4P	NCgl1513
		2TRANSKETO-RXN	ERYTHROSE-4P + XYLULOSE-5-PHOSPHATE <=> FRUCTOSE-6P + GAP	NCgl1512
energy metabolism
	Energy pathway
		cytochrome oxidase bd	2 PROTON + 0.5 OXYGEN-MOLECULE + REDUCED-MENAQUINONE --> 2 [e]PROTON + WATER + VITAMIN_K_{2}	NCgl1103
		ATP synthase	ADP + Pi + 4 [e]PROTON <=> ATP + WATER + PROTON
		NADH dehydrogenase	NADH + VITAMIN_K_{2} + 3 PROTON --> NAD + REDUCED-MENAQUINONE + 2 [e]PROTON		ndh
			FADH2 + VITAMIN_K_{2} <=> FAD + REDUCED-MENAQUINONE
			OX-FLAVODOXIN + NADPH --> RED-FLAVODOXIN + NADP
		THIOREDOXIN-REDUCT-NADPH-RXN	Ox-Thioredoxin + NADPH + PROTON --> Red-Thioredoxin + NADP	NCgl0663
			OX-FERREDOXIN + NADH + PROTON --> FERREDOXIN-MONOMER + NAD
		SULFITE-REDUCTASE-(FERREDOXIN)-RXN	3 WATER + HS + 3 OX-FERREDOXIN <=> SO3 + 3 FERREDOXIN-MONOMER + 2 PROTON
			NAD + ATP --> NADP + ADP	pppk
			NADH + FAD + PROTON --> NAD + FADH2
			MAL + FAD --> OXALACETIC_ACID + FADH2
			PYRUVATE + WATER + FAD --> ACET + CARBON-DIOXIDE + PROTON + FADH2
			L-LACTATE + FAD --> PYRUVATE + FADH2
			GLYCEROL-3P + FAD --> DIHYDROXY-ACETONE-PHOSPHATE + FADH2
		RXN-821	PRO + FAD --> l-delta(1)-pyrroline_5-carboxylate + FADH2	NCgl0098
			FADH2_TCA + VITAMIN_K_{2} + 2 [e]PROTON --> FAD_TCA + REDUCED-MENAQUINONE + 2 PROTON
			NITRATE + 4 PROTON + FAD --> NITRITE + WATER + FADH2
lipid metabolism
	fatty acid biosynthesis
		ACETYL-COA-CARBOXYLTRANSFER-RXN	HCO3 + ACETYL-COA + ATP --> MALONYL-COA + Pi + ADP + 2 PROTON	NCgl0797
		3-OXOACYL-ACP-COA-SYNTHIII-RXN	ACETYL-COA + MALONYL-ACP --> ACETOACETYL-S-ACP + CO-A + CARBON-DIOXIDE
		MALONYL-ACPDECARBOX-RXN	MALONYL-ACP --> ACETYL-ACP + CARBON-DIOXIDE
		ACP-S-ACETYLTRANSFER-RXN	ACP + ACETYL-COA + PROTON --> ACETYL-ACP + CO-A
		MALONYL-COA-ACP-TRANSACYL-RXN	ACP + MALONYL-COA + PROTON <=> MALONYL-ACP + CO-A
		3-OXOACYL-ACP-SYNTH-BASE-RXN	ACETYL-ACP + MALONYL-ACP --> ACP + ACETOACETYL-S-ACP + CARBON-DIOXIDE + PROTON
		C14：0	ACETOACETYL-S-ACP + 5 MALONYL-ACP + 5 NADH + 5 NADPH + 10 PROTON --> 5 ACP + 5 CARBON-DIOXIDE + 5 WATER + MYRISTOYL-ACP + 5 NAD + 5 NADP
		C16：0	ACETOACETYL-S-ACP + 6 MALONYL-ACP + 6 NADH + 6 NADPH + 12 PROTON --> 6 ACP + 6 CARBON-DIOXIDE + 6 WATER + PALMITOYL-ACP + 6 NAD + 6 NADP
		C18：0	ACETOACETYL-S-ACP + 7 MALONYL-ACP + 7 NADH + 7 NADPH + 14 PROTON --> 7 ACP + 7 CARBON-DIOXIDE + 7 WATER + STEARIC-ACP + 7 NAD + 7 NADP
		C16：1	ACETOACETYL-S-ACP + 6 MALONYL-ACP + 6 NADPH + 5 NADH + 11 PROTON --> 6 ACP + 6 CARBON-DIOXIDE + 6 WATER + HEXADECENOYL-ACP + 6 NADP + 5 NAD
		C18：1	ACETOACETYL-S-ACP + 7 MALONYL-ACP + 7 NADPH + 6 NADH + 13 PROTON --> 7 ACP + 7 CARBON-DIOXIDE + 7 WATER + OCTADECANOYL-ACP + 7 NADP + 6 NAD
			0.02 CDPDIACYLGLYCEROL + WATER --> CMP + PROTON + 0.02 L-PHOSPHATIDATE
			0.02 DIACYLGLYCEROL + ATP --> ADP + 3 PROTON + 0.02 L-PHOSPHATIDATE
			DIACYLGLYCEROL + 50 UDP-GLUCOSE --> 3g12dgr + 50 UDP
			3g12dgr + 50 UDP-GLUCOSE --> dgdcg + 50 UDP
	phospholipid biosynthesis
		GLYC3PDEHYDROGBIOSYN-RXN	DIHYDROXY-ACETONE-PHOSPHATE + NADPH + PROTON --> GLYCEROL-3P + NADP	NCgl1266	gpsA
			GLYCEROL-3P + 0.03 MYRISTOYL-ACP + 4.02 PALMITOYL-ACP + 0.12 STEARIC-ACP + 0.04 HEXADECENOYL-ACP + 5.79 OCTADECANOYL-ACP --> 10 ACP + 0.02 L-PHOSPHATIDATE
		CDPDIGLYSYN-RXN	CTP + 0.02 L-PHOSPHATIDATE --> 0.02 CDPDIACYLGLYCEROL + PPI	NCgl1946
		PHOSPHAGLYPSYN-RXN	0.02 CDPDIACYLGLYCEROL + GLYCEROL-3P --> 0.02 L-1-PHOSPHATIDYL-GLYCEROL-P + CMP	NCgl1605
		PGPPHOSPHA-RXN	0.02 L-1-PHOSPHATIDYL-GLYCEROL-P + WATER <=> 0.02 L-1-PHOSPHATIDYL-GLYCEROL + Pi		pgpA
		CARDIOLIPSYN-RXN	0.04 L-1-PHOSPHATIDYL-GLYCEROL --> 0.02 CARDIOLIPIN + GLYCEROL	NCgl2646
		PHOSPHASERDECARB-RXN	0.02 L-1-PHOSPHATIDYL-SERINE <=> 0.02 L-1-PHOSPHATIDYL-ETHANOLAMINE + CARBON-DIOXIDE		psd
			0.02 CDPDIACYLGLYCEROL + LEU <=> CMP + 0.02 L-1-PHOSPHATIDYL-LEUSINE
			0.02 CDPDIACYLGLYCEROL + LYS <=> CMP + 0.02 L-1-PHOSPHATIDYL-LYCINE
			0.02 CDPDIACYLGLYCEROL + GLY <=> CMP + 0.02 L-1-PHOSPHATIDYL-GLYCINE
			0.02 CDPDIACYLGLYCEROL + L-ALPHA-ALANINE + <=> CMP + PROTON + 0.02 L-1-PHOSPHATIDYL-ALANINE
		PHOSPHASERSYN-RXN	0.02 CDPDIACYLGLYCEROL + SER --> CMP + 0.02 L-1-PHOSPHATIDYL-SERINE		pssA
		2.7.8.11-RXN	0.02 CDPDIACYLGLYCEROL + MYO-INOSITOL <=> 0.02 L-1-PHOSPHATIDYL-INOSITOL + CMP
		PHOSPHATIDATE-PHOSPHATASE-RXN	WATER + 0.02 L-PHOSPHATIDATE <=> Pi + 0.02 DIACYLGLYCEROL
		ETHANOLAMINEPHOSPHOTRANSFERASE-RXN	0.02 DIACYLGLYCEROL + CDP-ETHANOLAMINE <=> 0.02 L-1-PHOSPHATIDYL-ETHANOLAMINE + CMP
		RXN-1382	0.02 L-1-PHOSPHATIDYL-ETHANOLAMINE + SER <=> 0.02 L-1-PHOSPHATIDYL-SERINE + ETHANOL-AMINE
		2.7.8.2-RXN	0.02 DIACYLGLYCEROL + CDP-CHOLINE <=> 0.02 PHOSPHATIDYLCHOLINE + CMP
nucleotide metabolism
	PRPP biosynthesis
		PRPPSYN-RXN	ATP + RIBOSE-5P --> PRPP + AMP	NCgl0905
	purinebiosynthesis
		PRPPAMIDOTRANS-RXN	GLN + PRPP + WATER --> 5-P-BETA-D-RIBOSYL-AMINE + PPI + GLT	NCgl2495
		GLYRIBONUCSYN-RXN	5-P-BETA-D-RIBOSYL-AMINE + ATP + GLY --> ADP + Pi + 5-PHOSPHO-RIBOSYL-GLYCINEAMIDE + 3 PROTON	NCgl2511
		GART-RXN	10-FORMYL-THF + 5-PHOSPHO-RIBOSYL-GLYCINEAMIDE --> THF + 5-P-RIBOSYL-N-FORMYLGLYCINEAMIDE	NCgl0826	purN
		GARTRANSFORMYL2-RXN	5-PHOSPHO-RIBOSYL-GLYCINEAMIDE + FORMATE + ATP --> Pi + 5-P-RIBOSYL-N-FORMYLGLYCINEAMIDE + ADP + 3 PROTON
		FGAMSYN-RXN	ATP + 5-P-RIBOSYL-N-FORMYLGLYCINEAMIDE + GLN + WATER --> ADP + Pi + 5-PHOSPHORIBOSYL-N-FORMYLGLYCINEAMIDINE + GLT + 3 PROTON	NCgl2499
		AIRS-RXN	ATP + 5-PHOSPHORIBOSYL-N-FORMYLGLYCINEAMIDINE --> ADP + Pi + 5-PHOSPHORIBOSYL-5-AMINOIMIDAZOLE + 3 PROTON	NCgl2494
		SAICARSYN-RXN	ATP + PHOSPHORIBOSYL-CARBOXY-AMINOIMIDAZOLE + L-ASPARTATE --> ADP + Pi + P-RIBOSYL-4-SUCCCARB-AMINOIMIDAZOLE + 3 PROTON	NCgl22508	hemH
		AICARSYN-RXN	P-RIBOSYL-4-SUCCCARB-AMINOIMIDAZOLE --> FUM + AICAR	NCgl2509
		AICARTRANSFORM-RXN	10-FORMYL-THF + AICAR --> THF + PHOSPHORIBOSYL-FORMAMIDO-CARBOXAMIDE	NCgl0827	purH
		IMPCYCLOHYDROLASE-RXN	PHOSPHORIBOSYL-FORMAMIDO-CARBOXAMIDE --> IMP + WATER	NCgl0827	purH
		ADENYLOSUCCINATE-SYNTHASE-RXN	L-ASPARTATE + IMP + GTP --> ADENYLOSUCC + Pi + GDP + 3 PROTON	NCgl2669
		AMPSYN-RXN	ADENYLOSUCC --> FUM + AMP	NCgl2509
		IMP-DEHYDROG-RXN	WATER + NAD + IMP --> XANTHOSINE-5-PHOSPHATE + NADH + PROTON	NCgl0578
		GMP-SYN-NH3-RXN	AMMONIA + XANTHOSINE-5-PHOSPHATE + ATP <=> AMP + PPI + GMP
		GMP-SYN-GLUT-RXN	XANTHOSINE-5-PHOSPHATE + WATER + GLN + ATP --> GLT + GMP + PPI + AMP	NCgl0582	guaA
		ADENYL-KIN-RXN	AMP + ATP --> 2 ADP	NCgl0309
		GDPKIN-RXN	GDP + ATP --> GTP + ADP	NCgl2287	ndk
		GUANYL-KIN-RXN	GMP + ATP --> GDP + ADP	NCgl1544	gmk
		DADPKIN-RXN	DADP + ATP --> DATP + ADP	NCgl2287	ndk
		DGDPKIN-RXN	DGDP + ATP --> DGTP + ADP	NCgl2287	ndk
		RXN0-748	GDP + RED-GLUTAREDOXIN + PROTON --> DGDP + GLUTAREDOXIN-MONOMER + WATER
		RXN0-747	ADP + RED-GLUTAREDOXIN + PROTON --> DADP + GLUTAREDOXIN-MONOMER + WATER
		RXN0-746	GTP + RED-FLAVODOXIN + PROTON --> DGTP + OX-FLAVODOXIN + WATER
		RXN0-745	ATP + RED-FLAVODOXIN + PROTON --> DATP + OX-FLAVODOXIN + WATER
		RXN0-742	5-PHOSPHORIBOSYL-5-AMINOIMIDAZOLE + ATP + WATER + CARBON-DIOXIDE <=> CPD0-181 + ADP + Pi + 4 PROTON
		RXN0-743	CPD0-181 + PROTON <=> PHOSPHORIBOSYL-CARBOXY-AMINOIMIDAZOLE
		ADPREDUCT-RXN	Red-Thioredoxin + ADP --> Ox-Thioredoxin + DADP + WATER	NCgl2438	nrdF
		GDPREDUCT-RXN	Red-Thioredoxin + GDP --> Ox-Thioredoxin + DGDP + WATER	NCgl2438	nrdF
		AIRCARBOXY-RXN	5-PHOSPHORIBOSYL-5-AMINOIMIDAZOLE + ATP + CARBON-DIOXIDE + WATER --> Pi + PHOSPHORIBOSYL-CARBOXY-AMINOIMIDAZOLE + ADP + 3 PROTON	NCgl0681
	pyrimidine biosynthesis
		RXN0-723	CTP + RED-FLAVODOXIN + PROTON --> DCTP + OX-FLAVODOXIN + WATER
		RXN0-724	UTP + RED-FLAVODOXIN + PROTON --> DUTP + OX-FLAVODOXIN + WATER
		RIBONUCLEOSIDE-DIP-REDUCTII-RXN	CDP + RED-GLUTAREDOXIN + PROTON --> DCDP + GLUTAREDOXIN-MONOMER + WATER
		RXN0-722	UDP + RED-GLUTAREDOXIN + PROTON --> DUDP + GLUTAREDOXIN-MONOMER + WATER
		CDPREDUCT-RXN	Red-Thioredoxin + CDP --> Ox-Thioredoxin + DCDP + WATER	NCgl2438	nrdF
		UDPREDUCT-RXN	Red-Thioredoxin + UDP --> Ox-Thioredoxin + DUDP + WATER	NCgl2438	nrdF
		DTDPKIN-RXN	TDP + ATP --> TTP + ADP	NCgl2287	ndk
		DTMPKI-RXN	TMP + ATP --> TDP + ADP	NCgl0720
		THYMIDYLATESYN-RXN	METHYLENE-THF + DUMP <=> TMP + DIHYDROFOLATE	NCgl0810	thyA
		DUTP-PYROP-RXN	WATER + DUTP --> PPI + DUMP	NCgl1830	dut
		DUDPKIN-RXN	DUDP + ATP --> DUTP + ADP	NCgl2287	ndk
		DCTP-DEAM-RXN	WATER + DCTP --> AMMONIA + DUTP	NCgl2751	dcd
		DCDPKIN-RXN	DCDP + ATP --> DCTP + ADP	NCgl2287	ndk
		CDPKIN-RXN	CDP + ATP <=> CTP + ADP	NCgl2287	ndk
		OROPRIBTRANS-RXN	PRPP + OROTATE --> OROTIDINE-5-PHOSPHATE + PPI	NCgl2676	pyrE
		CTPSYN-RXN	GLN + WATER + UTP + ATP --> CTP + Pi + ADP + GLT + 3 PROTON	NCgl1362
		UDPKIN-RXN	UDP + ATP <=> UTP + ADP	NCgl2287	ndk
		UMPKI-RXN	ATP + UMP --> ADP + UDP	NCgl1546	pyrH
		OROTPDECARB-RXN	OROTIDINE-5-PHOSPHATE --> CARBON-DIOXIDE + UMP	NCgl1948	pyrF
		DIHYDROOROTOX-RXN	OXYGEN-MOLECULE + DI-H-OROTATE --> HYDROGEN-PEROXIDE + OROTATE	.
		DIHYDROOROTOX-RXN	VITAMIN_K_{2} + DI-H-OROTATE --> REDUCED-MENAQUINONE + OROTATE	NCgl1461
		DIHYDROOROT-RXN	CARBAMYUL-L-ASPARTATE --> DI-H-OROTATE + WATER	NCgl1549	pyrC
		ASPCARBTRANS-RXN	L-ASPARTATE + CARBAMOYL-P --> CARBAMYUL-L-ASPARTATE + Pi + 3 PROTON	NCgl1550	pyrB
	nucleotide salvage pathway
		RXN0-902	HYPOXANTHINE + WATER --> 2 PROTON + XANTHINE
		RXN0-901	XANTHINE + NAD + WATER --> URATE + NADH + 2 PROTON
		INOSINEKIN-RXN	INOSINE + ATP --> IMP + ADP		gsk
		ADENODEAMIN-RXN	WATER + ADENOSINE --> AMMONIA + INOSINE		add
		ADDALT-RXN	AMMONIA + DEOXYINOSINE --> WATER + DEOXYADENOSINE
		HYPXPRIBOSYLTRAN-RXN	HYPOXANTHINE + PRPP --> IMP + PPI
		ADENPHOSPHOR-RXN	RIBOSE-1P + ADENINE --> ADENOSINE + Pi + 3 PROTON
		DEOXYADENPHOSPHOR-RXN	DEOXYADENOSINE + Pi + 3 PROTON --> ADENINE + DEOXY-RIBOSE-1P
		DEOXYINOPHOSPHOR-RXN	HYPOXANTHINE + DEOXY-RIBOSE-1P --> DEOXYINOSINE + Pi + 3 PROTON
		INOPHOSPHOR-RXN	INOSINE + Pi + 3 PROTON --> RIBOSE-1P + HYPOXANTHINE
		ADENPRIBOSYLTRAN-RXN	PRPP + ADENINE --> AMP + PPI	NCgl1591
		AMP-NUCLEOSID-RXN	AMP + WATER --> RIBOSE-5P + ADENINE	NCgl0094
		GUANPRIBOSYLTRAN-RXN	GUANINE + PRPP --> PPI + GMP	NCgl2604
		DEOXYGUANPHOSPHOR-RXN	GUANINE + DEOXY-RIBOSE-1P --> DEOXYGUANOSINE + Pi + 3 PROTON
		GUANPHOSPHOR-RXN	RIBOSE-1P + GUANINE --> Pi + GUANOSINE + 3 PROTON
		GUANOSINEKIN-RXN	GUANOSINE + ATP --> GMP + ADP		gsk
		GUANINE-DEAMINASE-RXN	WATER + GUANINE --> AMMONIA + XANTHINE
		XANTHOSINEPHOSPHORY-RXN	XANTHOSINE + Pi + 3 PROTON --> RIBOSE-1P + XANTHINE	NCgl2704
		XANPRIBOSYLTRAN-RXN	XANTHINE + PRPP --> XANTHOSINE-5-PHOSPHATE + PPI		gpt
		CYTIKIN-RXN	CYTIDINE + ATP --> CMP + ADP
		URIDINEKIN-RXN	UMP + ADP --> URIDINE + ATP
		CMPKI-RXN	CMP + ATP --> CDP + ADP	NCgl1372	cmk
		CYTIDEAM2-RXN	WATER + CYTIDINE <=> AMMONIA + URIDINE		cdd
		URACIL-PRIBOSYLTRANS-RXN	PRPP + URACIL --> PPI + UMP	NCgl0654	upp
		THYKI-RXN	THYMIDINE + ATP --> TMP + ADP		tdk
		THYM-PHOSPH-RXN	Pi + THYMIDINE + 3 PROTON <=> DEOXY-RIBOSE-1P + THYMINE		deoA
		HYPOXANPRIBOSYLTRAN-RXN	PRPP + HYPOXANTHINE --> PPI + IMP	NCgl2604
		CYTIDINEKIN-RXN	CYTIDINE + GTP --> CMP + GDP
		URKI-RXN	UMP + GDP --> URIDINE + GTP		udk
		CYTDEAM-RXN	WATER + CYTOSINE --> AMMONIA + URACIL		codA
		URPHOS-RXN	Pi + URIDINE + 3 PROTON --> RIBOSE-1P + URACIL		udp
amino acid metabolism
	glutamate biosynthesis
		GLUTAMATESYN-RXN	GLN + 2-KETOGLUTARATE + NADPH + PROTON --> 2 GLT + NADP	NCgl0181
		GLUTDEHYD-RXN	GLT + WATER + NADP <=> AMMONIA + 2-KETOGLUTARATE + NADPH + PROTON	NCgl1999
	glutamine biosynthesis
		GLUTAMINESYN-RXN	AMMONIA + GLT + ATP --> GLN + ADP + Pi + 3 PROTON	NCgl2133
	alanine biosynthesis
		VALINE-PYRUVATE-AMINOTRANSFER-RXN	PYRUVATE + VAL --> L-ALPHA-ALANINE + 2-KETO-ISOVALERATE		avtA
		ALARACECAT-RXN	L-ALPHA-ALANINE --> D-ALANINE	NCgl0563	alr
		BRANCHED-CHAINAMINOTRANSFERVAL-RXN	2-KETO-ISOVALERATE + GLT <=> VAL + 2-KETOGLUTARATE	NCgl2123
	valine biosynthesis
		ACETOLACTSYN-RXN	2 PYRUVATE --> 2-ACETO-LACTATE + CARBON-DIOXIDE	NCgl1222
		ACETOLACTREDUCTOISOM-RXN	2-ACETO-LACTATE + NADPH + PROTON --> DIOH-ISOVALERATE + NADP	NCgl1224
		DIHYDROXYISOVALDEHYDRAT-RXN	DIOH-ISOVALERATE --> 2-KETO-ISOVALERATE + WATER	NCgl1219
	aspartate biosynthesis
		ASPAMINOTRANS-RXN	L-ASPARTATE + 2-KETOGLUTARATE <=> OXALACETIC_ACID + GLT	NCgl0237
	lysine biosynthesis
		ASPARTATEKIN-RXN	L-ASPARTATE + ATP --> L-BETA-ASPARTYL-P + ADP	NCgl0247
		ASPARTATE-SEMIALDEHYDE-DEHYDROGENASE-RXN	NADPH + L-BETA-ASPARTYL-P --> NADP + Pi + L-ASPARTATE-SEMIALDEHYDE + 2 PROTON	NCgl0248
		DIHYDRODIPICSYN-RXN	PYRUVATE + L-ASPARTATE-SEMIALDEHYDE --> 2 WATER + 2,3-dihydrodipicolinate		dapA
		DIHYDROPICRED-RXN	2,3-dihydrodipicolinate + NADH + PROTON --> DELTA{1}-PIPERIDEINE-2-6-DICARBOXYLATE + NAD	NCgl1898
		DIHYDROPICRED-RXN	2,3-dihydrodipicolinate + NADPH + PROTON --> DELTA{1}-PIPERIDEINE-2-6-DICARBOXYLATE + NADP	NCgl1898
		TETHYDPICSUCC-RXN	WATER + DELTA{1}-PIPERIDEINE-2-6-DICARBOXYLATE + SUC-COA --> N-SUCCINYL-2-AMINO-6-KETOPIMELATE + CO-A	NCgl1061
		SUCCINYLDIAMINOPIMTRANS-RXN	2-KETOGLUTARATE + n-succinylll-2,6-diaminopimelate <=> GLT + N-SUCCINYL-2-AMINO-6-KETOPIMELATE	NCgl1896	argD
		SUCCDIAMINOPIMDESUCC-RXN	WATER + n-succinylll-2,6-diaminopimelate --> LL-DIAMINOPIMELATE + SUC	NCgl1064
		DIAMINOPIMEPIM-RXN	LL-DIAMINOPIMELATE --> MESO-DIAMINOPIMELATE	NCgl1868	dapF
			DELTA{1}-PIPERIDEINE-2-6-DICARBOXYLATE + NADPH + AMMONIA + PROTON --> MESO-DIAMINOPIMELATE + NADP
		DIAMINOPIMDECARB-RXN	MESO-DIAMINOPIMELATE --> CARBON-DIOXIDE + LYS	NCgl1133
	arginine biosynthesis
		N-ACETYLTRANSFER-RXN	GLT + ACETYL-COA --> ACETYL-GLU + CO-A	NCgl1341
		CARBPSYN-RXN	WATER + HCO3 + GLN + 2 ATP --> CARBAMOYL-P + GLT + Pi + 2 ADP + 2 PROTON	NCgl1547	carB
		GLUTAMATE-N-ACETYLTRANSFERASE-RXN	GLT + N-ALPHA-ACETYLORNITHINE --> ACETYL-GLU + L-ORNITHINE	NCgl1341	argJ
		ACETYLGLUTKIN-RXN	ACETYL-GLU + ATP --> N-ACETYL-GLUTAMYL-P + ADP	NCgl1342
		N-ACETYLGLUTPREDUCT-RXN	N-ACETYL-GLUTAMYL-P + NADPH --> N-ACETYLGLUTAMATE_SEMIALDEHYDE + NADP + Pi + 2 PROTON	NCgl1340	argC
		ACETYLORNTRANSAM-RXN	N-ACETYLGLUTAMATE_SEMIALDEHYDE + GLT --> N-ALPHA-ACETYLORNITHINE + 2-KETOGLUTARATE	NCgl1343	argD
		ORNCARBAMTRANSFER-RXN	L-ORNITHINE + CARBAMOYL-P <=> L-CITRULLINE + Pi + 3 PROTON	NCgl0990
		ARGSUCCINLYA-RXN	L-ARGININO-SUCCINATE --> ARG + FUM	NCgl1347
		ARGSUCCINSYN-RXN	L-ASPARTATE + L-CITRULLINE + ATP --> L-ARGININO-SUCCINATE + PPI + AMP	NCgl1346
	asparagine biosynthesis
		ASNSYNA-RXN	AMMONIA + L-ASPARTATE + ATP --> ASN + PPI + AMP	NCgl2116
		ASNSYNB-RXN	WATER + GLN + L-ASPARTATE + ATP --> GLT + ASN + PPI + AMP	NCgl2116
	threonine biosynthesis
		HOMOSERKIN-RXN	HOMO-SER + ATP --> O-PHOSPHO-L-HOMOSERINE + ADP	NCgl1137
		THRESYN-RXN	O-PHOSPHO-L-HOMOSERINE + WATER --> Pi + THR + 3 PROTON	NCgl2139
	isoleucine biosynthesis
		THREDEHYD-RXN	THR --> 2-OXOBUTANOATE + AMMONIA	NCgl0939
		ACETOOHBUTSYN-RXN	PYRUVATE + 2-OXOBUTANOATE --> 2-ACETO-2-HYDROXY-BUTYRATE + CARBON-DIOXIDE	NCgl1222
		ACETOOHBUTREDUCTOISOM-RXN	2-ACETO-2-HYDROXY-BUTYRATE + NADPH + PROTON --> 1-KETO-2-METHYLVALERATE + NADP	NCgl1224
		BRANCHED-CHAINAMINOTRANSFERILEU-RXN	2-KETO-3-METHYL-VALERATE + GLT <=> ILE + 2-KETOGLUTARATE	NCgl2123
		DIHYDROXYMETVALDEHYDRAT-RXN	1-KETO-2-METHYLVALERATE <=> 2-KETO-3-METHYL-VALERATE + WATER	NCgl1219
	leucine biosynthesis
		2-ISOPROPYLMALATESYN-RXN	2-KETO-ISOVALERATE + ACETYL-COA + WATER --> 3-CARBOXY-3-HYDROXY-ISOCAPROATE + CO-A	NCgl0245
		3-ISOPROPYLMALISOM-RXN	3-CARBOXY-3-HYDROXY-ISOCAPROATE --> 2-D-THREO-HYDROXY-3-CARBOXY-ISOCAPROATE	NCgl1262
		BRANCHED-CHAINAMINOTRANSFERLEU-RXN	2K-4CH3-PENTANOATE + GLT --> LEU + 2-KETOGLUTARATE	NCgl2123
		3-ISOPROPYLMALDEHYDROG-RXN	2-D-THREO-HYDROXY-3-CARBOXY-ISOCAPROATE + NAD --> 2K-4CH3-PENTANOATE + NADH + CARBON-DIOXIDE + PROTON	NCgl1237
	proline biosynthesis
		GLUTKIN-RXN	GLT + ATP --> L-GLUTAMATE-5-P + ADP	NCgl2274
		GLUTSEMIALDEHYDROG-RXN	L-GLUTAMATE-5-P + NADPH --> L-GLUTAMATE_GAMMA-SEMIALDEHYDE + Pi + NADP + 2 PROTON	NCgl2272	proA
		PYRROLINECARBREDUCT-RXN	l-delta(1)-pyrroline_5-carboxylate + NADH + PROTON --> PRO + NAD	NCgl0398
		PYRROLINECARBREDUCT-RXN	l-delta(1)-pyrroline_5-carboxylate + NADPH + PROTON --> PRO + NADP	NCgl0398
		SPONTPRO-RXN	L-GLUTAMATE_GAMMA-SEMIALDEHYDE <=> WATER + l-delta(1)-pyrroline_5-carboxylate
	serine biosynthesis
		PGLYCDEHYDROG-RXN	G3P + NAD --> 3-P-HYDROXYPYRUVATE + NADH + PROTON	NCgl1235
		PSERPHOSPHA-RXN	3-P-SERINE + WATER --> SER + Pi + 3 PROTON	NCgl0294
		PSERTRANSAM-RXN	3-P-HYDROXYPYRUVATE + GLT --> 3-P-SERINE + 2-KETOGLUTARATE	NCgl0794
			SER <=> PYRUVATE + AMMONIA	NCgl1583
	tyrosine biosynthesis
		CHORISMATEMUT-RXN	CHORISMATE --> PREPHENATE	NCgl0819
		PREPHENATEDEHYDROG-RXN	PREPHENATE + NAD --> P-HYDROXY-PHENYLPYRUVATE + CARBON-DIOXIDE + NADH + PROTON	NCgl0223
		TYRAMINOTRANS-RXN	P-HYDROXY-PHENYLPYRUVATE + GLT --> TYR + 2-KETOGLUTARATE		tyrB
	tryptophan biosynthesis
		RXN0-2382	INDOLE + SER <=> TRP + WATER	NCgl2931
		RXN0-2381	INDOLE-3-GLYCEROL-P <=> INDOLE + GAP	NCgl2931
		ANTHRANSYN-RXN	CHORISMATE + GLN --> ANTHRANILATE + PYRUVATE + GLT	NCgl2927
		PRTRANS-RXN	ANTHRANILATE + PRPP --> N-(5-PHOSPHORIBOSYL)-ANTHRANILATE + PPI	NCgl2929	trpD
		PRAISOM-RXN	N-(5-PHOSPHORIBOSYL)-ANTHRANILATE --> CARBOXYPHENYLAMINO-DEOXYRIBULOSE-P	NCgl2930
		IGPSYN-RXN	CARBOXYPHENYLAMINO-DEOXYRIBULOSE-P --> INDOLE-3-GLYCEROL-P + CARBON-DIOXIDE + WATER	NCgl2010
	cysteine biosynthesis
		ACSERLY-RXN	ACETYLSERINE + HS --> CYS + ACET + PROTON	NCgl2055
		SERINE-O-ACETTRAN-RXN	SER + ACETYL-COA --> ACETYLSERINE + CO-A	NCgl2474
	phenylalanine biosynthesis
		AROJBACSU-RXN	PHENYL-PYRUVATE + GLT <=> PHE + 2-KETOGLUTARATE
		HISCBACSU-RXN	PHENYL-PYRUVATE + GLT --> PHE + 2-KETOGLUTARATE
		PREPHENATEDEHYDRAT-RXN	PREPHENATE --> PHENYL-PYRUVATE + WATER + CARBON-DIOXIDE	NCgl2799
	glycine biosynthesis
		GLYOHMETRANS-RXN	METHYLENE-THF + GLY + WATER <=> SER + THF	NCgl0954	glyA
	methionine biosynthesis
		MMUM-RXN	CPD-397 + HOMO-CYS <=> 2 MET + PROTON
		HOMOCYSTEINE-S-METHYLTRANSFERASE-RXN	HOMO-CYS + S-ADENOSYLMETHIONINE <=> ADENOSYL-HOMO-CYS + MET + PROTON
		HOMOCYSMET-RXN	CPD-1302 + HOMO-CYS --> CPD-1301 + MET	NCgl1094
		CYSTATHIONINE-BETA-LYASE-RXN	L-CYSTATHIONINE + WATER <=> AMMONIA + PYRUVATE + HOMO-CYS
		CYSPH-RXN	CYS + O-PHOSPHO-L-HOMOSERINE <=> L-CYSTATHIONINE + Pi + 3 PROTON	NCgl2688
		HOMOSERINE-O-ACETYLTRANSFERASE-RXN	HOMO-SER + ACETYL-COA --> CPD-667 + CO-A	NCgl0805
		ACETYLHOMOSER-CYS-RXN	CPD-667 + HS <=> HOMO-CYS + ACET + PROTON	NCgl0625
		2.1.1.5-RXN	HOMO-CYS + BETAINE <=> MET + DIMETHYL-GLYCINE
		ADENOSYLHOMOCYSTEINASE-RXN	ADENOSYL-HOMO-CYS + WATER --> HOMO-CYS + ADENOSINE	NCgl0719
		S-ADENMETSYN-RXN	ATP + MET + WATER --> Pi + PPI + S-ADENOSYLMETHIONINE + 2 PROTON	NCgl1541
			5-METHYLTHIOADENOSINE + WATER --> CPD-560 + ADENINE
			CPD-560 + ATP --> CPD-444 + ADP
			CPD-444 <=> CPD-1063
			CPD-1063 --> CPD-84 + WATER
			CPD-84 + 3 WATER --> CPD-479 + FORMATE + 7 PROTON + Pi
			CPD-84 + WATER + OXYGEN-MOLECULE --> CPD-479 + FORMATE + 3 PROTON + Pi
			CPD-479 + GLT --> 2-KETOGLUTARATE + MET
	histidine biosynthesis
		ATPPHOSPHORIBOSYLTRANS-RXN	ATP + PRPP --> PHOSPHORIBOSYL-ATP + PPI	NCgl1447	hisG
		HISTCYCLOHYD-RXN	PHOSPHORIBOSYL-AMP + WATER --> PHOSPHORIBOSYL-FORMIMINO-AICAR-P	NCgl2012	hisI
		HISTPRATPHYD-RXN	PHOSPHORIBOSYL-ATP + WATER --> PHOSPHORIBOSYL-AMP + PPI	NCgl1448	hisE
		PRIBFAICARPISOM-RXN	PHOSPHORIBOSYL-FORMIMINO-AICAR-P --> PHOSPHORIBULOSYL-FORMIMINO-AICAR-P	NCgl2015
		GLUTAMIDOTRANS-RXN	PHOSPHORIBULOSYL-FORMIMINO-AICAR-P + GLN <=> D-ERYTHRO-IMIDAZOLE-GLYCEROL-P + AICAR + GLT
		IMIDPHOSDEHYD-RXN	D-ERYTHRO-IMIDAZOLE-GLYCEROL-P --> IMIDAZOLE-ACETOL-P + WATER	NCgl2019	hisB
		HISTAMINOTRANS-RXN	IMIDAZOLE-ACETOL-P + GLT --> L-HISTIDINOL-P + 2-KETOGLUTARATE	NCgl0215
		HISTIDPHOS-RXN	L-HISTIDINOL-P + WATER <=> HISTIDINOL + Pi + 3 PROTON
		HISTOLDEHYD-RXN	HISTIDINOL + NAD --> HISTIDINAL + NADH + PROTON	NCgl2021	hisD
		HISTALDEHYD-RXN	HISTIDINAL + NAD + WATER --> HIS + NADH + PROTON	NCgl2021	hisD
	interconversion of arginine, ornithine and proline
		PRDABST-RXN	D-PROLINE + NADH + PROTON <=> 5-AMINOPENTANOATE + NAD
		PROLINE-RACEMASE-RXN	PRO <=> D-PROLINE
		PYRROLINECARBREDUCT-RXN	l-delta(1)-pyrroline_5-carboxylate + NADH + PROTON --> PRO + NAD
		PYRROLINECARBREDUCT-RXN	l-delta(1)-pyrroline_5-carboxylate + NADPH + PROTON --> PRO + NADP
		ORNITHINE-GLU-AMINOTRANSFORASE-RXN	L-ORNITHINE + 2-KETOGLUTARATE <=> GLT + L-GLUTAMATE_GAMMA-SEMIALDEHYDE
		ORNMUTST-RXN	CPD-217 <=> 24DINH2-PENTANOATE
		AKPTHIOL-RXN	CPD-299 + CO-A <=> D-ALANINE + ACETYL-COA
		2,4-DIAMINOPENTANOATE-DEHYDROGENASE-RXN	NADP + WATER + 24DINH2-PENTANOATE <=> AMMONIA + NADPH + CPD-299 + PROTON
		ORNITHINE-RACEMASE-RXN	L-ORNITHINE <=> CPD-217
		ARGININE-DEIMINASE-RXN	WATER + ARG <=> AMMONIA + L-CITRULLINE
metabolism of complex carbohydrate
	arabinogalactan biosynthesis
			PRPP + UNDECAPRENYL-P --> P-Araf-P-C + PPI
			P-Araf-P-C --> Araf-P-C + Pi
	dTDP-rhamnose biosynthesis
		DTDPGLUCDEHYDRAT-RXN	DTDP-D-GLUCOSE --> WATER + DTDP-DEOH-DEOXY-GLUCOSE	NCgl0327
		RXN-5461	DTDP-DEOH-DEOXY-GLUCOSE + NADPH + PROTON <=> DTDP-RHAMNOSE + NADP
		DTDPGLUCOSEPP-RXN	GLC-1-P + TTP --> DTDP-D-GLUCOSE + PPI	NCgl0325
		DTDPDEHYRHAMREDUCT-RXN	NADP + DTDP-RHAMNOSE <=> NADPH + DTDP-DEOH-DEOXY-MANNOSE + PROTON
		DTDPDEHYDRHAMEPIM-RXN	DTDP-DEOH-DEOXY-GLUCOSE --> DTDP-DEOH-DEOXY-MANNOSE
	GDP-mannose metabolism
		MANNPISOM-RXN	MANNOSE-6P <=> FRUCTOSE-6P	NCgl0716
		PHOSMANMUT-RXN	MANNOSE-6P --> MANNOSE-1P	NCgl0558
		MANNPGUANYLTRANGDP-RXN	MANNOSE-1P + GDP <=> GDP-MANNOSE + Pi + 3 PROTON
		MANNKIN-RXN	MANNOSE + ATP <=> MANNOSE-6P + ADP
		GDPMANMANHYDRO-RXN	GDP-MANNOSE + WATER <=> GDP + MANNOSE
	glycerol and glycerophosphodiester degradation
		GLYCEROL-KIN-RXN	GLYCEROL + ATP --> GLYCEROL-3P + ADP	NCgl2790	glpK
		GLYC3PDEHYDROG-RXN	GLYCEROL-3P + UBIQUINONE-8 --> DIHYDROXY-ACETONE-PHOSPHATE + UBIQUINOL-8	NCgl1584
	mevalonate pathway
		FPPSYN-RXN	GERANYL-PP + delta(3)-isopentenyl-pp --> PPI + FARNESYL-PP		ispA
		GPPSYN-RXN	CPD-4211 + delta(3)-isopentenyl-pp --> PPI + GERANYL-PP	NCgl2092
		IPPISOM-RXN	delta(3)-isopentenyl-pp --> CPD-4211	NCgl2223
		DIPHOSPHOMEVALONTE-DECARBOXYLASE-RXN	CPD-641 + ATP <=> Pi + CARBON-DIOXIDE + delta(3)-isopentenyl-pp + ADP + 3 PROTON		mvaD
		PHOSPHOMEVALONATE-KINASE-RXN	CPD-499 + ATP <=> CPD-641 + ADP		mvaK2
		MEVALONATE-KINASE-RXN	MEVALONATE + ATP <=> CPD-499 + ADP		mvaK1
		1.1.1.34-RXN	2 NADP + CO-A + MEVALONATE <=> 2 NADPH + 3-HYDROXY-3-METHYL-GLUTARYL-COA + 2 PROTON		mvaA
		HYDROXYMETHYLGLUTARYL-COA-SYNTHASE-RXN	ACETOACETYL-COA + WATER + ACETYL-COA --> CO-A + 3-HYDROXY-3-METHYL-GLUTARYL-COA
		ACETYL-COA-ACETYLTRANSFER-RXN	2 ACETYL-COA <=> ACETOACETYL-COA + CO-A	NCgl2309
	UDP-N-acetylgalactosamine biosynthesis
		UDP-N-ACETYLGLUCOSAMINE-4-EPIMERASE-RXN	UDP-N-ACETYL-D-GLUCOSAMINE <=> UDP-N-ACETYL-GALACTOSAMINE	NCgl1542
		NAG1P-URIDYLTRANS-RXN	N-ACETYL-D-GLUCOSAMINE-1-P + UTP --> UDP-N-ACETYL-D-GLUCOSAMINE + PPI	NCgl0906
		PHOSACETYLGLUCOSAMINEMUT-RXN	N-ACETYL-D-GLUCOSAMINE-6-P --> N-ACETYL-D-GLUCOSAMINE-1-P
		GLUCOSAMINEPNACETYLTRANS-RXN	D-GLUCOSAMINE-6-P + ACETYL-COA --> N-ACETYL-D-GLUCOSAMINE-6-P + CO-A
		L-GLN-FRUCT-6-P-AMINOTRANS-RXN	FRUCTOSE-6P + GLN --> D-GLUCOSAMINE-6-P + GLT	NCgl2191
		PHOSGLUCOSAMINEMUT-RXN	D-GLUCOSAMINE-6-P --> GLUCOSAMINE-1P
		GLUCOSAMINE1PACETYL-RXN	GLUCOSAMINE-1P + ACETYL-COA --> N-ACETYL-D-GLUCOSAMINE-1-P + CO-A
	UDP-glucose conversion
		UDPGLUCEPIM-RXN	UDP-GLUCOSE <=> UDP-GLACTOSE	NCgl1846
		GLUC1PURIDYLTRANS-RXN	GLC-1-P + UTP <=> UDP-GLUCOSE + PPI	NCgl0356
		INORGPYROPHOSPHAT-RXN	WATER + PPI --> 2 Pi + 6 PROTON	NCgl2607
	isopentenyl diphosphate biosynthesis
		ISPH2-RXN	HYDROXY-METHYL-BUTENYL-DIP + 2 PROTON --> delta(3)-isopentenyl-pp + WATER	NCgl0982	ispH
		RXN0-884	HYDROXY-METHYL-BUTENYL-DIP + 2 PROTON --> CPD-4211 + WATER	NCgl0982	ispH
		RXN0-882	2C-METH-D-ERYTHRITOL-CYCLODIPHOSPHATE + 2 PROTON <=> HYDROXY-METHYL-BUTENYL-DIP + WATER	NCgl1938	ispG
		RXN0-302	CPD-78 <=> 2C-METH-D-ERYTHRITOL-CYCLODIPHOSPHATE + CMP	NCgl2569	ispF
		R142-RXN	CPD-77 + ATP <=> CPD-78 + ADP
		RXN0-277	2-C-METHYL-D-ERYTHRITOL-4-PHOSPHATE + CTP <=> CPD-77 + PPI
		DXPREDISOM-RXN	DEOXYXYLULOSE-5P + NADPH + PROTON --> 2-C-METHYL-D-ERYTHRITOL-4-PHOSPHATE + NADP	NCgl1940
		DXS-RXN	PYRUVATE + GAP --> DEOXYXYLULOSE-5P + CARBON-DIOXIDE	NCgl1827
	glutathione redox reactions
		GLUTATHIONE-PEROXIDASE-RXN	HYDROGEN-PEROXIDE + 2 GLUTATHIONE --> OXIDIZED-GLUTATHIONE + 2 WATER	NCgl2502
		GLUTATHIONE-REDUCT-NADPH-RXN	2 GLUTATHIONE + NADP <=> OXIDIZED-GLUTATHIONE + NADPH + PROTON	NCgl1928
			2 GLUTATHIONE + GLUTAREDOXIN-MONOMER --> OXIDIZED-GLUTATHIONE + RED-GLUTAREDOXIN + PROTON
	myo-inositol biosynthesis
		MYO-INOSITOL-1(OR-4)-MONOPHOSPHATASE-RXN	1-L-MYO-INOSITOL-1-P + WATER --> Pi + MYO-INOSITOL + 3 PROTON	NCgl1834
		MYO-INOSITOL-1-PHOSPHATE-SYNTHASE-RXN	GLC-6-P --> 1-L-MYO-INOSITOL-1-P	NCgl2894
	Polysaccharide biosynthesis
			7 UDP-GLUCOSE + 2 GDP-MANNOSE + PRPP --> 7 UDP + 2 GDP + Pi + PPI + POLY-SACCHARIDE
	peptidoglycan biosynthesis
			FARNESYL-PP + 8 delta(3)-isopentenyl-pp --> 8 PPI + UNDECAPRENYL-DIPHOSPHATE
			UNDECAPRENYL-DIPHOSPHATE + WATER --> UNDECAPRENYL-P + Pi + 3 PROTON
		PHOSNACMURPENTATRANS-RXN	C1 + UNDECAPRENYL-P <=> C5 + UMP	NCgl2081	mraY
		NACGLCTRANS-RXN	C5 + UDP-N-ACETYL-D-GLUCOSAMINE <=> C6 + UDP	NCgl2078	murG
			C6 --> PEPTIDO_EC + UNDECAPRENYL-DIPHOSPHATE
		DALADALALIG-RXN	2 D-ALANINE + ATP --> D-ALA-D-ALA + Pi + ADP + 3 PROTON	NCgl1267	ddl
		UDP-NACMURALGLDAPLIG-RXN	UDP-AA-GLUTAMATE + MESO-DIAMINOPIMELATE + ATP --> UDP-AAGM-DIAMINOHEPTANEDIOATE + Pi + ADP + 4 PROTON	NCgl2083	murE
		GLUTRACE-RXN	GLT --> D-GLT	NCgl2423
		UDP-NACMURALA-GLU-LIG-RXN	UDP-ACETYLMURAMOYL-ALA + D-GLT + ATP --> UDP-AA-GLUTAMATE + Pi + ADP + 3 PROTON	NCgl2080	murD
		UDP-NACMUR-ALA-LIG-RXN	L-ALPHA-ALANINE + UDP-N-ACETYLMURAMATE + ATP --> UDP-ACETYLMURAMOYL-ALA + Pi + ADP + 3 PROTON	NCgl2077	murC
		UDP-NACMURALGLDAPAALIG-RXN	UDP-AAGM-DIAMINOHEPTANEDIOATE + D-ALA-D-ALA + ATP --> C1 + Pi + ADP + 2 PROTON	NCgl2082
		UDPNACETYLMURAMATEDEHYDROG-RXN	NADPH + UDP-ACETYL-CARBOXYVINYL-GLUCOSAMINE + PROTON --> NADP + UDP-N-ACETYLMURAMATE	NCgl0346	murB
		UDPNACETYLGLUCOSAMENOLPYRTRANS-RXN	UDP-N-ACETYL-D-GLUCOSAMINE + PHOSPHO-ENOL-PYRUVATE --> UDP-ACETYL-CARBOXYVINYL-GLUCOSAMINE + Pi + 3 PROTON	NCgl0345
metabolism of complex lipid
	MAPc biosynthesis
			PEPTIDO_EC + 0.5 UDP-N-ACETYL-D-GLUCOSAMINE + 0.5 DTDP-RHAMNOSE + 15 UDP-D-GALACTO-14-FURANOSE + 35 Araf-P-C + 3.2 TMCM-ACP + 2.4 TDCM-ACP --> MAPc + 0.5 UMP + 0.5 TDP + 15 UDP + 35 UNDECAPRENYL-P + 8 ACP
	PIM2 biosynthesis
			GDP-MANNOSE + WATER + 0.02 L-1-PHOSPHATIDYL-INOSITOL --> 0.02 PIM + GDP
			GDP-MANNOSE + WATER + 0.02 PIM --> 0.02 PIM2 + GDP
	Mycolyl-ACP biosynthesis
			2 PALMITOYL-ACP --> MYCOLYL-ACP + ACP
	polyamine biosynthesis
		SPERMIDINESYN-RXN	PUTRESCINE + S-ADENOSYLMETHIONINAMINE --> SPERMIDINE + 5-METHYLTHIOADENOSINE + PROTON	NCgl1189
		AGMATIN-RXN	WATER + AGMATHINE <=> UREA + PUTRESCINE
		ARGDECARBOX-RXN	ARG --> CARBON-DIOXIDE + AGMATHINE
		N-CARBAMOYLPUTRESCINE-AMIDASE-RXN	WATER + CPD-597 <=> AMMONIA + CARBON-DIOXIDE + PUTRESCINE
		AGMATINE-DEIMINASE-RXN	WATER + AGMATHINE <=> AMMONIA + CPD-597
		ORNDECARBOX-RXN	L-ORNITHINE --> CARBON-DIOXIDE + PUTRESCINE
		SAMDECARB-RXN	S-ADENOSYLMETHIONINE <=> CARBON-DIOXIDE + S-ADENOSYLMETHIONINAMINE		spe2
	Corynomycolate biosynthesis
			TREHALOSE + MYCOLYL-ACP --> TMCM-ACP
			TREHALOSE + 2 MYCOLYL-ACP --> TDCM-ACP
metabolism of cofactors and vitamins
	ATP mentenence
		ATP mentenence	ATP + WATER --> ADP + Pi + 3 PROTON
	coenzyme A biosynthesis
		PANTOTHENATE-KIN-RXN	PANTOTHENATE + ATP --> 4-P-PANTOTHENATE + ADP	NCgl0953
		P-PANTOCYSLIG-RXN	4-P-PANTOTHENATE + CYS + CTP <=> R-4-PHOSPHOPANTOTHENOYL-L-CYSTEINE + PPI + CMP	NCgl1542
		P-PANTOCYSDECARB-RXN	R-4-PHOSPHOPANTOTHENOYL-L-CYSTEINE <=> PANTETHEINE-P + CARBON-DIOXIDE	NCgl1542
		DEPHOSPHOCOAKIN-RXN	DEPHOSPHO-COA + ATP --> CO-A + ADP	NCgl1306
		PANTEPADENYLYLTRAN-RXN	PANTETHEINE-P + ATP --> DEPHOSPHO-COA + PPI	NCgl1275	coaD
	folate transformations
		RXN-5061	METHYLENE-THF + FERREDOXIN-MONOMER --> 5-METHYL-THF + OX-FERREDOXIN
		2.1.1.19-RXN	THF + TRIMETHYLSULFONIUM <=> 5-METHYL-THF + REDUCED-DMSO + PROTON
	formylTHF biosynthesis
		HOMOCYSMETB12-RXN	HOMO-CYS + 5-METHYL-THF --> MET + THF	NCgl1450
		1.5.1.20-RXN	METHYLENE-THF + NADH + PROTON --> 5-METHYL-THF + NAD	NCgl2091
		GCVMULTI-RXN	GLY + THF + NAD <=> AMMONIA + METHYLENE-THF + CARBON-DIOXIDE + NADH + PROTON
		METHYLENETHFDEHYDROG-NADP-RXN	METHYLENE-THF + NADP <=> NADPH + 5,10-methenyl-thf	NCgl0620
		FORMYLTHFDEFORMYL-RXN	WATER + 10-FORMYL-THF --> THF + FORMATE	NCgl0371	purU
		FORMATETHFLIG-RXN	ATP + FORMATE + THF --> ADP + Pi + 10-FORMYL-THF + 3 PROTON
		RXN-6321	5,10-methenyl-thf + WATER --> 5-FORMYL-THF + PROTON
		5-FORMYL-THF-CYCLO-LIGASE-RXN	5-FORMYL-THF + ATP --> 5,10-methenyl-thf + ADP + Pi + 2 PROTON	NCgl0845
		RXN-6301	5-METHYL-THF + HOMO-CYS --> THF + MET
	NAD biosynthesis
		L-ASPARTATE-OXID-RXN	OXYGEN-MOLECULE + L-ASPARTATE --> HYDROGEN-PEROXIDE + IMINOASPARTATE
		L-ASPARTATE-OXID-RXN	VITAMIN_K_{2} + L-ASPARTATE --> REDUCED-MENAQUINONE + IMINOASPARTATE
		QUINOLINATE-SYNTHA-RXN	IMINOASPARTATE + DIHYDROXY-ACETONE-PHOSPHATE <=> QUINOLINATE + 2 WATER + Pi + 3 PROTON	NCgl1024
		QUINOPRIBOTRANS-RXN	PRPP + QUINOLINATE + PROTON --> CARBON-DIOXIDE + PPI + NICOTINATE_NUCLEOTIDE	NCgl1023
		NAD-SYNTH-NH3-RXN	AMMONIA + ATP + DEAMIDO-NAD --> AMP + PPI + NAD	NCgl2446	nadE
		NAD-SYNTH-GLN-RXN	ATP + DEAMIDO-NAD + GLN + WATER --> AMP + PPI + NAD + GLT	NCgl2446	nadE
		NICONUCADENYLYLTRAN-RXN	ATP + NICOTINATE_NUCLEOTIDE --> PPI + DEAMIDO-NAD	NCgl2270	nadD
		TRYPTOPHAN-2,3-DIOXYGENASE-RXN	OXYGEN-MOLECULE + TRP --> N-FORMYLKYNURENINE
		ARYLFORMAMIDASE-RXN	N-FORMYLKYNURENINE + WATER <=> L-KYNURENINE + FORMATE
		KYNURENINE-3-MONOOXYGENASE-RXN	OXYGEN-MOLECULE + NADPH + L-KYNURENINE + PROTON --> WATER + NADP + 3-HYDROXY-L-KYNURENINE
		3-HYDROXY-KYNURENINASE-RXN	3-HYDROXY-L-KYNURENINE + WATER <=> 3-HYDROXY-ANTHRANILATE + L-ALPHA-ALANINE
		1.13.11.6-RXN	OXYGEN-MOLECULE + 3-HYDROXY-ANTHRANILATE --> 2-AMINO-3-CARBOXYMUCONATE_SEMIALDEHYDE
		RXN-5721	2-AMINO-3-CARBOXYMUCONATE_SEMIALDEHYDE <=> QUINOLINATE + WATER
		NMNNUCLEOSID-RXN	WATER + NICOTINAMIDE_NUCLEOTIDE <=> RIBOSE-5P + NIACINAMIDE + PROTON
		NADNUCLEOSID-RXN	WATER + NAD <=> ADENOSINE_DIPHOSPHATE_RIBOSE + NIACINAMIDE + PROTON
		NICOTINAMID-RXN	NIACINAMIDE + WATER <=> AMMONIA + NIACINE + PROTON
		NICOTINATEPRIBOSYLTRANS-RXN	NIACINE + WATER + PRPP + ATP --> NICOTINATE_NUCLEOTIDE + PPI + Pi + ADP + PROTON	NCgl2431
		NADPYROPHOSPHAT-RXN	WATER + NAD <=> NICOTINAMIDE_NUCLEOTIDE + AMP
		NMNAMIDOHYDRO-RXN	NICOTINAMIDE_NUCLEOTIDE + WATER <=> AMMONIA + NICOTINATE_NUCLEOTIDE
	O-antigen biosynthesis
		GALPMUT-RXN	UDP-GLACTOSE --> UDP-D-GALACTO-14-FURANOSE	NCgl2788
	pantothenate biosynthesis
		3-CH3-2-OXOBUTANOATE-OH-CH3-XFER-RXN	WATER + 2-KETO-ISOVALERATE + METHYLENE-THF --> 2-DEHYDROPANTOATE + THF	NCgl0113	panB
		2-DEHYDROPANTOATE-REDUCT-RXN	2-DEHYDROPANTOATE + NADPH + PROTON --> L-PANTOATE + NADP	NCgl1044
		ASPDECARBOX-RXN	L-ASPARTATE --> B-ALANINE + CARBON-DIOXIDE	NCgl0133
		PANTOATE-BETA-ALANINE-LIG-RXN	B-ALANINE + L-PANTOATE + ATP --> PANTOTHENATE + PPI + AMP	NCgl0112	panC
		RXN-6401	PANTOYL-LACTONE + B-ALANINE --> PANTOTHENATE	NCgl0112	panC
		1.1.1.168-RXN	NADP + PANTOYL-LACTONE <=> NADPH + 2-DEHYDROPANTOYL-LACTONE + PROTON
	riboflavin and FMN and FAD biosynthesis
		GTP-CYCLOHYDRO-II-RXN	3 WATER + GTP --> PPI + DIAMINO-OH-PHOSPHORIBOSYLAMINO-PYR + FORMATE	NCgl1533
		RIBOFLAVINSYNDEAM-RXN	WATER + DIAMINO-OH-PHOSPHORIBOSYLAMINO-PYR <=> CPD-602 + AMMONIA	NCgl1535
		RIBOFLAVINSYNREDUC-RXN	CPD-602 + NADPH + PROTON --> CPD-1086 + NADP	NCgl0941
		DIOHBUTANONEPSYN-RXN	RIBULOSE-5P <=> DIHYDROXY-BUTANONE-P + FORMATE
		RIBOPHOSPHAT-RXN	CPD-1086 + WATER <=> AMINO-RIBOSYLAMINO-1H-3H-PYR-DIONE + Pi + 3 PROTON
		LUMAZINESYN-RXN	AMINO-RIBOSYLAMINO-1H-3H-PYR-DIONE + DIHYDROXY-BUTANONE-P <=> DIMETHYL-D-RIBITYL-LUMAZINE + Pi + OXYGEN-MOLECULE + 7 PROTON
		RIBOFLAVIN-SYN-RXN	2 DIMETHYL-D-RIBITYL-LUMAZINE --> AMINO-RIBOSYLAMINO-1H-3H-PYR-DIONE + RIBOFLAVIN	NCgl1532	ribH
		FADSYN-RXN	FMN + ATP <=> FAD + PPI	NCgl1903	ribC
		RIBOFLAVINKIN-RXN	RIBOFLAVIN + ATP --> FMN + ADP	NCgl1903	ribC
	tetrahydrofolate biosynthesis
		GTP-CYCLOHYDRO-I-RXN	WATER + GTP --> DIHYDRONEOPTERIN-P3 + FORMATE	NCgl2602	folE
		H2NEOPTERINP3PYROPHOSPHOHYDRO-RXN	DIHYDRONEOPTERIN-P3 + WATER <=> DIHYDRONEOPTERIN-P + PPI
		DIHYDRONEOPTERIN-MONO-P-DEPHOS-RXN	DIHYDRONEOPTERIN-P + WATER <=> DIHYDRO-NEO-PTERIN + Pi + 3 PROTON
		H2NEOPTERINALDOL-RXN	DIHYDRO-NEO-PTERIN --> GLYCOLALDEHYDE + AMINO-OH-HYDROXYMETHYL-DIHYDROPTERIDINE	NCgl2600
		H2PTERIDINEPYROPHOSPHOKIN-RXN	AMINO-OH-HYDROXYMETHYL-DIHYDROPTERIDINE + ATP --> DIHYDROPTERIN-CH2OH-PP + AMP	NCgl2599
		DIHYDROFOLATEREDUCT-RXN	NADPH + DIHYDROFOLATE + PROTON --> NADP + THF	NCgl0809
		DIHYDROFOLATESYNTH-RXN	GLT + 7,8-dihydropteroate + ATP <=> DIHYDROFOLATE + Pi + ADP + 3 PROTON
		METHENYLTHFCYCLOHYDRO-RXN	WATER + 5,10-methenyl-thf <=> 10-FORMYL-THF + PROTON
		PABASYN-RXN	GLN + CHORISMATE <=> 4-AMINO-4-DEOXYCHORISMATE + GLT
		H2PTEROATESYNTH-RXN	P-AMINO-BENZOATE + DIHYDROPTERIN-CH2OH-PP --> 7,8-dihydropteroate + PPI	NCgl1066
		ADCLY-RXN	4-AMINO-4-DEOXYCHORISMATE <=> P-AMINO-BENZOATE + PYRUVATE
		RXN-6142	P-AMINO-BENZOATE + UDP-GLUCOSE <=> CPD-5804 + UDP
		RXN-6102	THF + GLT + ATP --> CPD-5725 + ADP + Pi + 4 PROTON	NCgl2292
		add for 5-METHYL-THF	GLYCOLALDEHYDE + NAD + WATER --> NADH + GLYCOLLATE + PROTON
		add for 5-METHYL-THF	GLYCOLLATE + VITAMIN_K_{2} --> GLYOX + REDUCED-MENAQUINONE
metabolism of other amino acids
	homoserine biosynthesis
		HOMOSERDEHYDROG-RXN	NADPH + L-ASPARTATE-SEMIALDEHYDE + PROTON --> NADP + HOMO-SER	NCgl1136
	chorismate biosynthesis
		DAHPSYN-RXN	PHOSPHO-ENOL-PYRUVATE + ERYTHROSE-4P + WATER --> 3-DEOXY-D-ARABINO-HEPTULOSONATE-7-P + Pi + 3 PROTON	NCgl0950
		3-DEHYDROQUINATE-SYNTHASE-RXN	3-DEOXY-D-ARABINO-HEPTULOSONATE-7-P --> Pi + DEHYDROQUINATE + 3 PROTON	NCgl1559	aroB
		3-DEHYDROQUINATE-DEHYDRATASE-RXN	DEHYDROQUINATE --> WATER + 3-DEHYDRO-SHIKIMATE	NCgl0408
		SHIKIMATE-5-DEHYDROGENASE-RXN	NADPH + 3-DEHYDRO-SHIKIMATE + PROTON --> NADP + SHIKIMATE	NCgl0409	aroE
		SHIKIMATE-KINASE-RXN	SHIKIMATE + ATP --> SHIKIMATE-5P + ADP	NCgl1560	aroK
		2.5.1.19-RXN	SHIKIMATE-5P + PHOSPHO-ENOL-PYRUVATE --> 3-ENOLPYRUVYL-SHIKIMATE-5P + Pi + 3 PROTON	NCgl0730
		CHORISMATE-SYNTHASE-RXN	3-ENOLPYRUVYL-SHIKIMATE-5P --> Pi + CHORISMATE + 3 PROTON	NCgl1561
	spermine biosynthesis
		SPERMINE-SYNTHASE-RXN	SPERMIDINE + S-ADENOSYLMETHIONINAMINE <=> SPERMINE + 5-METHYLTHIOADENOSINE + PROTON
metabolism of sugars
	trehalose biosynthesis
		TREHALOSEPHOSPHA-RXN	TREHALOSE-6P + WATER --> TREHALOSE + Pi + 3 PROTON	NCgl2537
		TREHALOSE6PSYN-RXN	UDP-GLUCOSE + ALPHA-GLC-6-P --> UDP + TREHALOSE-6P	NCgl2535
	starch biosynthesis
		GLUCOSE-6-PHOSPHATE-1-EPIMERASE-RXN	ALPHA-GLC-6-P <=> GLC-6-P
		GLUC1PADENYLTRANS-RXN	GLC-1-P + ATP --> ADP-D-GLUCOSE + PPI	NCgl1073	glgC
		PHOSPHOGLUCMUT-RXN	GLC-1-P <=> ALPHA-GLC-6-P	NCgl2453
			ADP-D-GLUCOSE --> GLYCOGEN + ADP
			[e]SUCROSE + Pi <=> SUCROSE-6P + WATER
			SUCROSE-6P + WATER <=> GLC-6-P + FRUCTOSE-6P
			[e]FRUCTOSE + Pi --> FRUCTOSE-1P + WATER
			FRUCTOSE-1P + ATP <=> FRUCTOSE-16-DIPHOSPHATE + ADP
			FRUCTOSE-1P <=> GLYCERONE-PHOSPHATE + GLYCERALDEHYDE
			GLYCERONE-PHOSPHATE <=> GAP
			RIBOSE-5P <=> RIBOSE
			RIBOSE <=> [e]RIBOSE
transport pathway
			[e]GLC + PHOSPHO-ENOL-PYRUVATE --> GLC-6-P + PYRUVATE	NCgl1305
			[e]GLC --> GLC
			[e]ACET <=> ACET
			CARBON-DIOXIDE --> [e]CARBON-DIOXIDE
			[e]OXYGEN-MOLECULE --> OXYGEN-MOLECULE
			[e]WATER <=> WATER
			L-LACTATE --> [e]L-LACTATE
			[e]SO3 <=> SO3
			SUC --> [e]SUC
			GLT --> [e]GLT
			[e]AMMONIA + [e]PROTON <=> AMMONIA + PROTON
			[e]Pi + [e]PROTON <=> Pi + PROTON
			GLT + PROTON --> [e]GLT + [e]PROTON
			GLN + PROTON --> [e]GLN + [e]PROTON
			L-ALPHA-ALANINE + PROTON --> [e]L-ALPHA-ALANINE + [e]PROTON
			VAL + PROTON --> [e]VAL + [e]PROTON
			L-ASPARTATE + PROTON --> [e]L-ASPARTATE + [e]PROTON
			LYS + PROTON --> [e]LYS + [e]PROTON
			[e]PROTON + [e]CIT <=> PROTON + CIT
			[e]PROTON + [e]LEU <=> PROTON + LEU
			[e]PROTON + [e]TYR <=> PROTON + TYR
			[e]PROTON + [e]TRP <=> PROTON + TRP
			[e]PROTON + [e]PRO <=> PROTON + PRO
			[e]PROTON + [e]ILE <=> PROTON + ILE
			[e]PROTON + [e]MET <=> PROTON + MET
			[e]PROTON + [e]SER <=> PROTON + SER
			[e]PROTON + [e]THR <=> PROTON + THR
			[e]PROTON + [e]ARG <=> PROTON + ARG
			GLYCEROL-3P --> [e]GLYCEROL-3P
			Biomass --> [e]Biomass
biomass synthesis
		Vgrowth-RXN	0.000003375 L-1-PHOSPHATIDYL-LYS + 0.00000225 L-1-PHOSPHATIDYL-ALA + 0.00000225 L-1-PHOSPHATIDYL-LEU + 0.00000225 L-1-PHOSPHATIDYL-GLY + 0.00018359 L-1-PHOSPHATIDYL-ETHANOLAMINE + 0.0000945 DIACYLGLYCEROL + 0.0000027153 dgdcg + 0.002517 N-ACETYL-D-GLUCOSAMINE-1-P + 0.0386 AMP + 0.189 ARG + 0.200 ASN + 41.257 ATP + 0.0000007 CARDIOLIPIN + 0.0294 CMP + 0.087 CYS + 0.00474 DATP + 0.00552 DCTP + 0.00…

## Sheet: abbreviated metabolites
abbreviated_metabolites	metabolite name
1-KETO-2-METHYLVALERATE	2,3-dihydroxy-3-methylvalerate
1-L-MYO-INOSITOL-1-P	1L-myo-inositol 1-phosphate
10-FORMYL-THF	N10-formyl-tetrahydrofolate
2,3-dihydrodipicolinate	L-2,3-dihydrodipicolinate
2-ACETO-2-HYDROXY-BUTYRATE	2-aceto-2-hydroxy-butyrate
2-ACETO-LACTATE	2-acetolactate
2-AMINO-3-CARBOXYMUCONATE_SEMIALDEHYDE	2-amino-3-carboxymuconate semialdehyde
2-C-METHYL-D-ERYTHRITOL-4-PHOSPHATE	2-C-methyl-D-erythritol-4-phosphate
2-D-THREO-HYDROXY-3-CARBOXY-ISOCAPROATE	2-D-threo-hydroxy-3-carboxy-isocaproate
2-DEHYDROPANTOATE	2-dehydropantoate
2-DEHYDROPANTOYL-LACTONE	2-oxopantoyl lactone
2-KETO-3-DEOXY-6-P-GLUCONATE	2-keto-3-deoxy-6-phospho-gluconate
2-KETO-3-METHYL-VALERATE	2-keto-3-methyl-valerate
2-KETO-ISOVALERATE	2-keto-isovalerate
2-KETOGLUTARATE	arpha-ketoglutarate
2-OXOBUTANOATE	2-oxobutanoate
2-PG	2-phosphoglycerate
24DINH2-PENTANOATE	2,4-diaminopentanoate
2C-METH-D-ERYTHRITOL-CYCLODIPHOSPHATE	2-C-methyl-D-erythritol-2,4-cyclodiphosphate
2K-4CH3-PENTANOATE	2-keto-4-methyl-pentanoate
3-CARBOXY-3-HYDROXY-ISOCAPROATE	3-carboxy-3-hydroxy-isocaproate
3-DEHYDRO-SHIKIMATE	3-dehydro-shikimate
3-DEOXY-D-ARABINO-HEPTULOSONATE-7-P	3-deoxy-D-arabino-heptulosonate-7-phosphate
3-ENOLPYRUVYL-SHIKIMATE-5P	5-enolpyruvyl-shikimate-3-phosphate
3-HYDROXY-3-METHYL-GLUTARYL-COA	3-hydroxy-3-methyl-glutaryl-CoA
3-HYDROXY-ANTHRANILATE	3-hydroxy-anthranilate
3-HYDROXY-L-KYNURENINE	3-hydroxy-L-kynurenine
3-P-HYDROXYPYRUVATE	3-phospho-hydroxypyruvate
3-P-SERINE	3-phospho-serine
3g12dgr	3-D-Glucosyl-1,2-diacylglycerol
4-AMINO-4-DEOXYCHORISMATE	4-amino-4-deoxychorismate
4-P-PANTOTHENATE	D-4-phosphopantothenate
5,10-methenyl-thf	5,10-methenyl-tetrahydrofolate
5-AMINOPENTANOATE	5-aminopentanoate
5-FORMYL-THF	N5-formyltetrahydrofolate
5-METHYL-THF	5-methyl-tetrahydrofolate
5-METHYLTHIOADENOSINE	5-methylthioadenosine
5-P-BETA-D-RIBOSYL-AMINE	5-phospho-beta-D-ribosyl-amine
5-P-RIBOSYL-N-FORMYLGLYCINEAMIDE	5-phosphoribosyl-N-formylglycineamide
5-PHOSPHO-RIBOSYL-GLYCINEAMIDE	5-phospho-ribosyl-glycineamide
5-PHOSPHORIBOSYL-5-AMINOIMIDAZOLE	5-aminoimidazole ribonucleotide
5-PHOSPHORIBOSYL-N-FORMYLGLYCINEAMIDINE	5-phosphoribosyl-n-formylglycineamidine
7,8-dihydropteroate	7,8-dihydropteroate
ACET	acetate
ACETOACETYL-COA	acetoacetyl-CoA
ACETOACETYL-S-ACP	acetoacetyl-S-CoA
ACETYL-ACP	Acetyl-ACP
ACETYL-COA	acetyl-CoA
ACETYL-GLU	N-acetyl-L-glutamate
ACETYL-P	acetylphosphate
ACETYLSERINE	O-acetyl-L-serine
ACP	acyl carrier protein
ADENINE	adenine
ADENOSINE	adenosine
ADENOSINE_DIPHOSPHATE_RIBOSE	adenosine diphosphate ribose
ADENOSYL-HOMO-CYS	S-adenosyl-homocysteine
ADENYLOSUCC	adenylo-succinate
ADP	ADP
ADP-D-GLUCOSE	ADP-D-glucose
AGMATHINE	agmatine
AICAR	AICAR
ALPHA-GLC-6-P	arpha-D-glucose-6-phosphate
AMINO-OH-HYDROXYMETHYL-DIHYDROPTERIDINE	6-hydroxymethyl-dehydropterin
AMINO-RIBOSYLAMINO-1H-3H-PYR-DIONE	5-amino-6-ribitylamino-2,4(1H,3H)-pyrimidinedione
AMMONIA	ammonia
AMP	AMP
ANTHRANILATE	anthranilate
ARG	L-arginine
ASN	L-asparagine
ATP	ATP
Araf-P-C	arabinofuructose decaprenyl phosphate
B-ALANINE	beta-alanine
BETAINE	glycine betaine
C1	UDP-N-acetylmuramoyl-L-alanyl-D-glutamyl-meso-2,6-diaminoheptanedioate- D-alanyl-D-alanine
C5	N-acetylmuramoyl-L-alanyl-D-glutamyl-meso-2,6-diaminoheptane- D-alanyl-D-alanine-diphosphoundecaprenol
C6	undecaprenyl-pyrophosphoryl-MurNAc-(pentapeptide)-N-acetylglucosamine
CARBAMOYL-P	carbamoyl-phosphate
CARBAMYUL-L-ASPARTATE	carbamoyl-L-aspartate
CARBON-DIOXIDE	CO2
CARBOXYPHENYLAMINO-DEOXYRIBULOSE-P	1-(o-carboxyphenylamino)-1-deoxyribulose-5-phosphate
CARDIOLIPIN	cardiolipin
CDP	CDP
CDP-CHOLINE	CDP-choline
CDP-ETHANOLAMINE	CDP-ethanolamine
CDPDIACYLGLYCEROL	CDP-diacyl-glycerol
CHORISMATE	chorismate
CIS-ACONITATE	cis-aconitate
CIT	citrate
CMP	CMP
CO-A	coenzyme A
CPD-1063	5-methylthioribulose-1-phosphate
CPD-1086	5-amino-6-(5-phosphoribitylamino)uracil
CPD-1301	tetrahydropteroyltri-L-glutamate
CPD-1302	5-methyltetrahydropteroyltri-L-glutamate
CPD-217	D-ornithine
CPD-2961	6-phospho-D-gluconate
CPD-299	2-amino-4-oxopentanoate
CPD-397	S-Methyl-L-methionine
CPD-4211	dimethylallyl-pyrophosphate
CPD-444	5-methylthioribose-1-phosphate
CPD-479	2-oxo-4-methylthiobutanoate
CPD-499	mevalonate-5-phosphate
CPD-560	S-methyl-5-thio-D-ribose
CPD-5725	tetrahydrofolate-L-glutamate
CPD-5804	p-aminobenzoate-beta-D-glucopyranosyl ester
CPD-597	N-carbamoylputrescine
CPD-602	5-amino-6-(5-phosphoribosylamino)uracil
CPD-641	mevalonate-5-PP
CPD-667	O-acetyl-L-homoserine
CPD-77	4-diphosphocytidyl-2-C-methylerythritol
CPD-78	4-diphosphocytidyl-2-C-methylerythritol 2-phosphate
CPD-84	2,3-diketo-5-methylthio-1-phosphopentane
CPD0-181	N5-carboxyaminoimidazole ribonucleotide
CTP	CTP
CYS	L-cysteine
CYTIDINE	cytidine
CYTOSINE	cytosine
D-6-P-GLUCONO-DELTA-LACTONE	D-glucono-delta--lactone-6-phosphate
D-ALA-D-ALA	D-alanyl-D-alanine
D-ALANINE	D-alanine
D-ERYTHRO-IMIDAZOLE-GLYCEROL-P	D-erythro-imidazole-glycerol-phosphate
D-GLT	D-glutamate
D-GLUCOSAMINE-6-P	D-glucosamine-6-phosphate
D-LACTATE	D-lactate
D-PROLINE	D-proline
D-SEDOHEPTULOSE-7-P	D-sedoheptulose-7-phosphate
DADP	dADP
DATP	dATP
DCDP	dCDP
DCTP	dCTP
DEAMIDO-NAD	deamido-NAD
DEHYDROQUINATE	3-dehydroquinate
DELTA{1}-PIPERIDEINE-2-6-DICARBOXYLATE	L-2,3,4,5-tetrahydrodipicolinate
DEOXY-RIBOSE-1P	deoxyribose-1-phosphate
DEOXYADENOSINE	deoxyadenosine
DEOXYGUANOSINE	deoxyguanosine
DEOXYINOSINE	deoxyinosine
DEOXYXYLULOSE-5P	1-deoxy-D-xylulose 5-phosphate
DEPHOSPHO-COA	dephospho-CoA
DGDP	dGDP
DGTP	dGTP
DI-H-OROTATE	dihydroorotate
DIACYLGLYCEROL	diacyl-glycerol
DIAMINO-OH-PHOSPHORIBOSYLAMINO-PYR	2,5-diamino-6-(ribosylamino)-4-(3H)-pyrimidinone 5-phosphate
DIHYDRO-NEO-PTERIN	dihydro-neo-pterin
DIHYDROFOLATE	7,8-dihydrofolate
DIHYDRONEOPTERIN-P	dihydroneopterin phosphate
DIHYDRONEOPTERIN-P3	dihydroneopterin triphosphate
DIHYDROPTERIN-CH2OH-PP	2-amino-4-hydroxy-6-hydroxymethyl-7,8-dihydropteridine diphosphate
DIHYDROXY-ACETONE-PHOSPHATE	dihydroxy-acetone-phosphate
DIHYDROXY-BUTANONE-P	3,4-dihydroxy-2-butanone-4-P
DIMETHYL-D-RIBITYL-LUMAZINE	6,7-dimethyl-8-(1-D-ribityl)lumazine
DIMETHYL-GLYCINE	dimethylglycine
DIOH-ISOVALERATE	2,3-dihydroxy-isovalerate
DPG	1,3-diphosphateglycerate
DTDP-D-GLUCOSE	dTDP-D-glucose
DTDP-DEOH-DEOXY-GLUCOSE	dTDP-4-dehydro-6-deoxy-D-glucose
DTDP-DEOH-DEOXY-MANNOSE	dTDP-4-dehydro-6-deoxy-L-mannose
DTDP-RHAMNOSE	dTDP-arpha-L-rhamnose
DUDP	dUDP
DUMP	dUMP
DUTP	dUTP
ERYTHROSE-4P	D-erythrose-4-phosphate
ETHANOL-AMINE	ethanolamine
FAD	FAD
FADH2	FADH2
FADH2_TCA	FADH2 (activated in TCA cycle)
FAD_TCA	FAD (activated in TCA cycle)
FARNESYL-PP	trans, trans-farnesyl diphosphate
FERREDOXIN-MONOMER	ferredoxin monomer
FMN	Riboflavin-5-phosphate
FORMATE	formate
FRUCTOSE-16-DIPHOSPHATE	fructose-1,6-bisphosphate
FRUCTOSE-1P	D-fructose-1-phosphate
FRUCTOSE-6P	D-fructose-6-phosphate
FUM	fumarate
G3P	3-phosphoglycerate
GAP	D-glyceraldehyde-3-phosphate
GDP	GDP
GDP-MANNOSE	GDP-mannose
GERANYL-PP	geranyl-PP
GLC	beta-D-glucose
GLC-1-P	arpha-D-glucose-1-phosphate
GLC-6-P	beta-D-glucose-6-phosphate
GLN	L-glutamine
GLT	L-glutamate
GLUCOSAMINE-1P	glucosamine-1-phosphate
GLUTAREDOXIN-MONOMER	Glutaredoxin monomer
GLUTATHIONE	glutathione
GLY	glycine
GLYCERALDEHYDE	glyceraldehyde
GLYCEROL	glycerol
GLYCEROL-3P	glycerol-3-phosphate
GLYCERONE-PHOSPHATE	dihydroxyacetone phosphate
GLYCOGEN	glycogen
GLYCOLALDEHYDE	glycolaldehyde
GLYCOLLATE	glycolate
GLYOX	glyoxylate
GMP	GMP
GTP	GTP
GUANINE	guanine
GUANOSINE	guanosine
HCO3	Bicarbonate
HEXADECENOYL-ACP	Hexadecenoyl-ACP
HIS	L-histidine
HISTIDINAL	histidinal
HISTIDINOL	histidinol
HOMO-CYS	homocysteine
HOMO-SER	homoserine
HS	hydrogen sulfide
HYDROGEN-MOLECULE	H2
HYDROGEN-PEROXIDE	H2O2
HYDROXY-METHYL-BUTENYL-DIP	1-hydroxy-2-methyl-2-(E)-butenyl 4-diphosphate
HYPOXANTHINE	hypoxanthine
ILE	L-isoleucine
IMIDAZOLE-ACETOL-P	imidazole acetol-phosphate
IMINOASPARTATE	iminoaspartate
IMP	IMP
INDOLE	indole
INDOLE-3-GLYCEROL-P	indole-3-glycerol-phosphate
INOSINE	inosine
L-1-PHOSPHATIDYL-ETHANOLAMINE	phosphatidyl-ethanolamine
L-1-PHOSPHATIDYL-GLYCEROL	phosphatidyl-glycerol
L-1-PHOSPHATIDYL-GLYCEROL-P	phosphatidyl-glycerol-phosphate
L-1-PHOSPHATIDYL-INOSITOL	phosphatidyl-inositol
L-1-PHOSPHATIDYL-SERINE	phosphatidyl-serine
L-ALPHA-ALANINE	L-alanine
L-ARGININO-SUCCINATE	L-arginino-succinate
L-ASPARTATE	L-aspartate
L-ASPARTATE-SEMIALDEHYDE	L-aspartate-semialdehyde
L-BETA-ASPARTYL-P	L-aspartyl-4-phosphate
L-CITRULLINE	citrulline
L-CYSTATHIONINE	cystathionine
L-GLUTAMATE-5-P	L-glutamate-5-phosphate
L-GLUTAMATE_GAMMA-SEMIALDEHYDE	L-glutamate &gamma;-semialdehyde
L-HISTIDINOL-P	L-histidinol-phosphate
L-KYNURENINE	kynurenine
L-LACTATE	lactate
L-ORNITHINE	L-ornithine
L-PANTOATE	L-pantoate
L-PHOSPHATIDATE	phosphatidiate
LEU	L-leucine
LL-DIAMINOPIMELATE	L,L-diaminopimelate
LYS	L-lysine
MAL	malate
MALONYL-ACP	malonyl-ACP
MALONYL-COA	malonyl-CoA
MANNOSE	mannose
MANNOSE-1P	mannose-1-phosphate
MANNOSE-6P	mannose-6-phosphate
MAPc	Mycolic acid,arabinogalactan and peptidoglycan complex
MESO-DIAMINOPIMELATE	meso-diaminopimelate
MET	L-methionine
METHYL-GLYOXAL	methylglyoxal
METHYLENE-THF	5,10-methylene-tetrahydrofolate
MEVALONATE	mevalonate
MYCOLYL-ACP	mycolyl-ACP
MYO-INOSITOL	myo-inositol
MYRISTOYL-ACP	myristoyl-ACP
N-(5-PHOSPHORIBOSYL)-ANTHRANILATE	N-(5-phosphoribosyl)-anthranilate
N-ACETYL-D-GLUCOSAMINE-1-P	N-acetyl-glucosamine-1-phosphate
N-ACETYL-D-GLUCOSAMINE-6-P	N-acetyl-D-glucosamine-6-phosphate
N-ACETYL-D-MANNOSAMINE	N-acetylmannosamine
N-ACETYL-GLUTAMYL-P	N-acetylglutamyl-phosphate
N-ACETYLGLUTAMATE_SEMIALDEHYDE	N-acetylglutamate semialdehyde
N-ALPHA-ACETYLORNITHINE	N-arpha-acetylornithine
N-FORMYLKYNURENINE	N-formylkynurenine
N-SUCCINYL-2-AMINO-6-KETOPIMELATE	N-succinyl-2-amino-6-ketopimelate
NAD	NAD+
NADH	NADH
NADP	NADP+
NADPH	NADPH
NIACINAMIDE	nicotinamide
NIACINE	nicotinate
NICOTINAMIDE_NUCLEOTIDE	nicotinamide mononucleotide
NICOTINATE_NUCLEOTIDE	nicotinate nucleotide
NITRATE	nitrate
NITRITE	nitrite
O-PHOSPHO-L-HOMOSERINE	O-phospho-L-homoserine
OCTADECANOYL-ACP	octadecanoyl-ACP
OROTATE	orotate
OROTIDINE-5-PHOSPHATE	orotidine-5-phosphate
OX-FERREDOXIN	Oxidized ferredoxin
OX-FLAVODOXIN	Oxidized flavodoxin
OXALACETIC_ACID	oxaloacetate
OXIDIZED-GLUTATHIONE	glutathione disulfide
OXYGEN-MOLECULE	O2
Ox-Thioredoxin	Oxidized thioredoxin
P-AMINO-BENZOATE	p-aminobenzoate
P-Araf-P-C	arabinofuructose decaprenyl diphosphate
P-HYDROXY-PHENYLPYRUVATE	p-hydroxyphenylpyruvate
P-RIBOSYL-4-SUCCCARB-AMINOIMIDAZOLE	5-phosphoribosyl-4-(N-succinocarboxamide)-5-aminoimidazole
PALMITOYL-ACP	palmitoyl-ACP
PANTETHEINE-P	pantetheine 4-phosphate
PANTOTHENATE	pantothenate
PANTOYL-LACTONE	pantoyl lactone
PEPTIDO_EC	Peptidoglycan subunit of Escherichia coli
PHE	L-phenylalanine
PHENYL-PYRUVATE	phenylpyruvate
PHOSPHATIDYLCHOLINE	phosphatidyl choline
PHOSPHO-ENOL-PYRUVATE	phosphoenolpyruvate
PHOSPHONATE	phosphonate
PHOSPHORIBOSYL-AMP	phosphoribosyl-AMP
PHOSPHORIBOSYL-ATP	phosphoribosyl-ATP
PHOSPHORIBOSYL-CARBOXY-AMINOIMIDAZOLE	phosphoribosyl-carboxy-aminoimidazole
PHOSPHORIBOSYL-FORMAMIDO-CARBOXAMIDE	phosphoribosyl-formamido-carboxamide
PHOSPHORIBOSYL-FORMIMINO-AICAR-P	phosphoribosylformiminoAICAR-phosphate
PHOSPHORIBULOSYL-FORMIMINO-AICAR-P	phosphoribulosylformimino-AICAR-phosphate
PIM	phosphatidyl-myo-inositol mannosides
PIM2	(phosphatidyl-myo-inositol mannosides)2
POLY-SACCHARIDE	poly-saccharide
PPI	pyrophosphate
PREPHENATE	prephenate
PRO	L-proline
PROTON	proton
PRPP	5-Phospho-alpha-D-ribose 1-diphosphate
PUTRESCINE	putrescine
PYRUVATE	pyruvate
Pi	phosphate
QUINOLINATE	quinolinate
R-4-PHOSPHOPANTOTHENOYL-L-CYSTEINE	R-4-phosphopantothenoyl-L-cysteine
RED-FLAVODOXIN	Reduced flavodoxin
RED-GLUTAREDOXIN	Reduced glutaredoxin
REDUCED-DMSO	dimethyl sulfide
REDUCED-MENAQUINONE	menaquinol
RIBOFLAVIN	riboflavin
RIBOSE	D-ribose
RIBOSE-1P	ribose-1-phosphate
RIBOSE-5P	D-ribose-5-phosphate
RIBULOSE-5P	D-ribulose-5-phosphate
Red-Thioredoxin	Reduced t+B290hioredoxin
S-ADENOSYLMETHIONINAMINE	S-adenosylmethioninamine
S-ADENOSYLMETHIONINE	S-adenosyl-L-methionine
S-LACTOYL-GLUTATHIONE	S-lactoyl-glutathione
SER	L-serine
SHIKIMATE	shikimate
SHIKIMATE-5P	shikimate-3-phosphate
SO3	Sulfite
SPERMIDINE	spermidine
SPERMINE	spermine
STEARIC-ACP	stearic-ACP
SUC	succinate
SUC-COA	succinyl-CoA
SUCROSE-6P	sucrose-6-phosphate
TDCM-ACP	Trehalose Dicorynomycolate-ACP
TDP	dTDP
THF	tetrahydrofolate
THR	L-threonine
THYMIDINE	thymidine
THYMINE	thymine
TMCM-ACP	trehalose Monocorynomycolate
TMP	dTMP
TREHALOSE	trehalose
TREHALOSE-6P	trehalose 6-phosphate
TRIMETHYLSULFONIUM	trimethyl sulfonium
TRP	L-tryptophan
TTP	dTTP
TYR	L-tyrosine
UBIQUINOL-8	ubiquinol-8
UBIQUINONE-8	ubiquinone-8
UDP	UDP
UDP-AA-GLUTAMATE	UDP-N-acetylmuramoyl-L-alanyl-D-glutamate
UDP-AAGM-DIAMINOHEPTANEDIOATE	UDP-N-acetylmuramoyl-L-alanyl-D-glutamyl-meso-2,6-diaminoheptanedioate
UDP-ACETYL-CARBOXYVINYL-GLUCOSAMINE	UDP-GlcNAc-pyruvate enol ether
UDP-ACETYLMURAMOYL-ALA	UDP-N-acetylmuramoyl-L-alanine
UDP-D-GALACTO-14-FURANOSE	UDP-D-galacto-1,4-furanose
UDP-GLACTOSE	UDP-galactose
UDP-GLUCOSE	UDP-D-glucose
UDP-MANNAC	UDP-N-acetyl-D-mannosamine
UDP-N-ACETYL-D-GLUCOSAMINE	UDP-N-acetyl-D-glucosamine
UDP-N-ACETYL-GALACTOSAMINE	UDP-N-acetylgalactosamine
UDP-N-ACETYLMURAMATE	UDP-N-acetylmuramate
UMP	UMP
UNDECAPRENYL-DIPHOSPHATE	undecaprenyl diphosphate
UNDECAPRENYL-P	undecaprenyl phosphate
URACIL	uracil
URATE	urate
UREA	urea
URIDINE	uridine
UTP	UTP
VAL	L-valine
VITAMIN_K_{2}	menaquinone-8
WATER	water
XANTHINE	xanthine
XANTHOSINE	xanthosine
XANTHOSINE-5-PHOSPHATE	xanthosine-5-phosphate
XYLULOSE-5-PHOSPHATE	D-xylulose-5-phosphate
delta(3)-isopentenyl-pp	delta-3-isopentenyl-PP
dgdcg	Diglucosyl-diacylglycerol
l-delta(1)-pyrroline_5-carboxylate	L-delta-1-pyrroline-5-carboxylate
n-succinylll-2,6-diaminopimelate	N-succinyl-L,L-2,6-diaminopimelate
L-1-PHOSPHATIDYL-ALA	phosphatidyl-alanine
L-1-PHOSPHATIDYL-GLY	phosphatidyl-glycine
L-1-PHOSPHATIDYL-LEU	phosphatidyl-leucine
L-1-PHOSPHATIDYL-LYS	phosphatidyl-lysine
threo-d(s)-iso-citrate	isocitrate
